# Supplementary material for: High-Fat Diet Impairs Mouse Median Eminence: A Study by Transmission and Scanning Electron Microscopy Coupled with Raman Spectroscopy
Source: Int J Mol Sci. 2021 Jul 28;22(15):8049. doi: 10.3390/ijms22158049 (PMC8347199; doi:10.3390/ijms22158049)
Supplement: Supplementary file 1 [file ijms-22-08049-s001.zip]

Archive with 3 entries (3 files):
- Suppl. Fig1.jpg
- Suppl. Fig2 revised.jpg
- Supplemetary Figs and Captions.pdf
